# Supplementary material for: TET2-mediated tumor cGAS triggers endothelial STING activation to regulate vasculature remodeling and anti-tumor immunity in liver cancer
Source: Nat Commun. 2024 Jan 4;15:6. doi: 10.1038/s41467-023-43743-9 (PMC10766952; doi:10.1038/s41467-023-43743-9)
Supplement: Supplementary file 4 — Source Data [file 41467_2023_43743_MOESM4_ESM.xlsx]

## Sheet: Fig 1
Fig. 1a
Fig. 1b
Days	Cgas(-)/Sting(+) cells in WT mice							Cgas(-)/Sting(-) cells in WT mice							Cgas(+)/Sting(-) cells in WT mice
7	68.75	50.625	66.25	33.6	32	32	13.5	72.828	55.6875	61.056	37.6	34.4	15.75	13.5	40	40	32	32	18	13.5	13.5
10	173.4	178.85	279.046	160.744	134.946	237.276	144.15	189.584	196.599	209.952	98.3125	107.388	103.488	256	44	40	39.7535	33.6	18	17.1	19.0575
14	484.563	286.875	473.812	428.688	247.5	379.312	348.48	406.56	367.096	279.276	210.938	233.438	316.368	500	95.648	83.1875	98.3125	68.75	48.51	36	30.625
17	1149.98	689.062	846.72	523.45	584.325	510.908	530.604	1037.88	856.326	616.289	826.562	806.725	620.994	762.3	154.213	126	112.896	91.2925	97.556	83.1875	84.564
21	1633.28	1613.12	1504.48	1174.82	1609.36	1055.75	787.32	1940.74	1878.75	1745.08	1303.09	1308.99	799.312	1049.32	223.818	180.336	173.225	148.838	156.325	139.264	101.92
Fig. 1c
Cgas(-)/Sting(+)	Cgas(-)/Sting(-)	Cgas(+)/Sting(-)
1.1	1.1	0.18
0.88	1.3	0.18
1	1	0.16
0.93	0.7	0.2
0.96	0.66	0.12
0.66	0.53	0.15
0.55	0.58	0.1
Fig. 1d
Cgas(-)/Sting(+)	Cgas(-)/Sting(-)	Cgas(+)/Sting(-)
0.164062	0.091076	0.016623
0.239697	0.141186	0.036243
0.10789	0.14948	0.02912
0.088558	0.161371	0.062467
0.156475	0.13949	0.110439
Fig. 1e
Cgas(-)/Sting(+)	Cgas(-)/Sting(-)	Cgas(+)/Sting(-)
15.8	32.1	45.7
20.2	22.1	55.2
13.6	25.8	40.2
24.2	18.6	60.2
13.5	15.4	38.5
Cgas(-)/Sting(+)	Cgas(-)/Sting(-)	Cgas(+)/Sting(-)
23	19	35
16	21	44
9	29	51
17	17	41
25	12	38
Fig. 1f
Cgas(-)/Sting(+)	Cgas(-)/Sting(-)	Cgas(+)/Sting(-)
32.1	33.6	17.5
30.5	38.4	15.4
27.2	40.5	20.2
24.5	25.2	8.8
23.1	27.5	12.5
Fig. 1g
Fig. 1h
Days	Cgas(+)/Sting(+) cells in WT mice						Cgas(+)/Sting(-) cells in WT mice
7	65	65	62.5	36	36	32	75	83.1875	62.5	50.625	36	32
10	213.444	129.6	166.464	141.57	171.5	108	237.16	198.45	184.96	219.375	180.336	103.968
14	356.224	356.4	200.9	237.276	207.36	157.216	346.8	298.526	364.5	291.964	277.724	164.775
17	584.325	484.548	364.364	282.408	267.696	246.519	523.45	470.016	513.814	422.331	418.176	241.056
21	760.438	753.825	567.788	515.15	428.688	428.688	870.25	788.544	833.175	612.06	667.013	496.375
Fig. 1i
Cgas(+)/Sting(+)	Cgas(+)/Sting(-)
0.6	0.67
0.58	0.68
0.38	0.63
0.39	0.42
0.34	0.43
0.31	0.42
Fig. 1j
Cgas(+)/Sting(+)	Cgas(+)/Sting(-)
33.5	22.6
28.2	31.5
40.5	34.6
35.6	18.7
29.8	38.3
Cgas(+)/Sting(+)	Cgas(+)/Sting(-)
41	29
38	40
33	38
29	33
50	28
Fig. 1k
Fig. 1l
Cgas(-)	Cgas(+)	Cgas(++)	Cgas(+++)
54.6666	479.065	2054.01	10463.4
56.0043	461.636	2707.59	10059.6
69.6162	524.523	2911.24	10621.9
76.6842	635.93	3474.98	11250.5
Cgas(-)	Cgas(+)	Cgas(++)	Cgas(+++)
49.329	392.445	1744.76	4900.49
69.1968	249.218	1488.46	5066.51
49.9289	409.404	1831.19	5269.09
75.3064	256.864	1610.12	5580.9
Fig. 1m
Days	Cgas(-) cells in WT mice					Cgas(+) cells in WT mice					Cgas(++) cells in WT mice					Cgas(+++) cells in WT mice
7	117	83.1875	92.5965	70.304	49.6125	72.828	55.6875	83.1875	68.4285	74.4385	77.2475	48.074	57.434	39.7535	45.5625	44.1	36.8	36.8	35.2	22.528
10	415.292	343.914	312.666	307.062	207.831	268.363	318.028	210.938	158.438	202.612	130.696	126.15	144.869	82.944	141.537	92.2625	55.6875	78.75	40.678	31.768
14	721.448	702.464	525	473.812	303.75	518.616	503.382	451.25	267.188	253.125	185.13	200.688	239.062	179.562	210.938	143.748	98.3125	107.388	81.25	48.51
17	1237.1	892.688	650.25	767.05	639.45	812.25	717.336	505	633.938	415.292	289.688	351.014	265.696	271.779	340.736	233.438	152.806	152.806	128.993	102.689
21	1673.31	1445.21	1148.44	1295.06	1087.51	967.718	946.832	833.175	705.6	566.636	495.062	468.512	349.496	340.704	469.3	323.783	234.476	212.544	183.851	117.212
Fig. 1n
Cgas(-)	Cgas(+)	Cgas(++)	Cgas(+++)
1.5	0.9	0.5	0.2
1.45	0.72	0.45	0.15
1.24	0.74	0.54	0.15
1.34	0.65	0.38	0.13
1.15	0.6	0.3	0.12
Fig. 1o
Cgas(-)	Cgas(+)	Cgas(++)	Cgas(+++)
11.6	20.7	50.2	55.5
15.8	28.4	43.2	48.4
7.9	30.5	40.1	48.1
18.4	18.4	37.1	50.6
8.9	22.8	35.5	60.3
Cgas(-)	Cgas(+)	Cgas(++)	Cgas(+++)
15	38	50	55
18	29	55	64
22	37	49	80
28	41	60	72
25	40	65	68

## Sheet: Fig 2
Fig. 2a
Days	Ctrl cells in WT mice					Cgas cells in WT mice
7	75	62.5	62.5	32	32	50	40	40	32	18
10	196	169	135	98.3125	98.3125	132.095	109.76	105.875	91.2925	75
14	345.744	304	298.526	196.52	188.65	247.5	204.161	194.4	126	98.315
17	663.062	715.008	611.888	487.35	400.95	433.2	389.344	325.424	215.6	185.679
21	1324.22	1524.31	1130.5	841	702.25	670.68	578.812	473.812	359.856	288
Fig. 2b
Ctrl cells in WT mice	Cgas cells in WT mice
0.73	0.21
0.53	0.22
0.45	0.19
0.45	0.15
0.56	0.1
Fig. 2c
Days	Ctrl cells in Sting-/- mice						Cgas cells in Sting-/- mice
7	83.1875	48	62.5	62.5	36.1	36.1	81.25	75	66.25	50.625	50.625	45.5625
10	194.508	171.396	171.5	171.5	137.312	108	259.002	265.721	144	153.76	107.388	111.6
14	342.216	311.647	277.724	239.062	163.35	139.537	455.054	331.33	258.75	196	144	144
17	610.018	562.432	455.762	314.288	281.6	180.336	785.293	537.824	505.4	310.4	243.36	169
21	885.78	752.64	670.68	528.22	493.973	428.688	1098.5	826.562	729	541.5	522.199	473.812
Fig. 2d
Ctrl cells in Sting-/- mice	Cgas cells in Sting-/- mice
0.53	0.5
0.58	0.5
0.41	0.5
0.31	0.55
0.29	0.28
0.34	0.35
Fig. 2e
Days	Cgas cells in WT mice						Cgas cells in Cgas-/- mice
7	62.5	40	40	40	32	32	108	68.75	40	40	32	32
10	181.804	140.4	131.196	85	85	75	208.738	185.9	144	126	105.875	103.968
14	322.452	307.242	200.9	180.336	117.6	110.466	445.28	368	301.806	193.55	126	105.875
17	523.45	469.752	390.15	349.648	273.78	169.884	676	612.06	505.4	425.92	281.6	183.75
21	939.87	816.75	678.038	569.245	454.072	300.8	1244.17	1010.23	642.663	581.457	473.812	463.89
Fig. 2f
Cgas cells in WT mice	Cgas cells in Cgas-/- mice
0.3	0.29
0.22	0.35
0.25	0.41
0.23	0.24
0.24	0.2
0.1	0.1
Fig. 2g
Days	Ctrl cells in WT mice					Ctrl cells in Sting-/- mice
7	75	62.5	62.5	32	21.78	108	83.1875	83.1875	32	32
10	313.6	278.842	232.73	228.096	183.75	340.736	256	171.5	191.1	186.624
14	575	518.938	518.616	442.225	307.062	661.5	500.887	454.072	318.028	298.526
17	988.268	1048.58	677.6	665.5	525	930.25	814.088	786.258	556.972	470.45
21	1512.3	1321.31	1124.05	984.375	773.72	1620.9	1372	1294.72	1105.92	927.545
Fig. 2h
Ctrl cells in WT mice	Ctrl cells in Sting-/- mice
0.95	1.05
0.92	0.94
0.77	0.97
0.63	0.74
0.61	0.65
Fig. 2i
Days	Cgas cells in WT mice							Cgas cells in Sting-/- mice
7	48.51	46.746	34.2225	33.6	20.691	17.92	17.92	73.75	55.6875	55.6875	40	36	23.04	15.75
10	164.775	117.6	113.438	91.936	78.0325	74.1285	70.304	237.16	204.768	196.599	154.791	102.85	57.6	52.215
14	329.476	239.447	173.225	118.784	101.92	83.544	124.638	514.425	478.325	361.673	299.568	168.683	90.75	92.512
17	445.28	363.096	310.284	205.8	171.113	150.282	120.933	861.908	735.958	578.758	495.062	386.63	194.04	170.352
21	787.32	529	511.488	322.752	292.783	255.528	178.956	1525.92	1234.38	1005.1	865.536	694.889	644.962	547.428
Fig. 2j
Cgas cells in WT mice	Cgas cells in Sting-/- mice
0.34	0.71
0.21	0.81
0.21	0.5
0.14	0.51
0.23	0.39
0.17	0.49
0.13	0.36
Fig. 2k
Ctrl cells in WT mice					Cgas cells in WT mice					Ctrl cells in Sting-/- mice					Cgas cells in Sting-/- mice					Cgas cells in WT mice					Cgas cells in Cgas-/- mice					Ctrl cells in WT mice					Ctrl cells in Sting-/- mice					Cgas cells in WT mice					Cgas cells in Sting-/- mice
36.8	41.2	27.8	40.2	18.2	77.4	66.5	54.7	48.7	80.6	32.2	26.1	22.5	23.1	35.2	37.2	27.3	22.9	30.5	35.2	44.4	65.2	38.1	50.2	60.3	38.3	39.9	50.6	58.9	28.4	21.3	17.4	10.9	14.3	24.6	15.7	12.5	18.8	10.2	7.9	55.2	33.5	42.1	63.2	40.8	25.4	36.1	19.1	21.8	18.3
2	2	1	3	3	0	0	1	1	1	2	2	1	2	3	1	1	2	2	2	1	1	0	0	1	1	1	1	0	2	2	2	3	2	1	1	1	3	2	2	1	1	0	2	1	3	2	2	3	1
15	20	17	9	10	55	29	34	43	33	15	23	25	14	18	21	25	28	17	16	36	48	30	26	10	25	30	32	15	17	22	18	15	17	16	18	11	14	17	13	25	33	45	16	49	11	9	20	7	5

## Sheet: Fig 3
Fig. 3b
cGAS expression of non-TEC cells	STING expression of TEC		cGAS expression of non-TEC cells	IFNB expression of TEC		cGAS expression of non-TEC cells	IFIT1 expression of TEC		cGAS expression of non-TEC cells	ISG15 expression of TEC
6.72708	8.3578		6.72708	4.38871		6.72708	11.3933		6.72708	12.3257
6.66564	7.95659		6.66564	4.09235		6.66564	9.45609		6.66564	10.6344
6.51115	8.18768		6.51115	3.84932		6.51115	10.4279		6.51115	11.7594
7.08235	9.21187		7.08235	4.97788		7.08235	9.98509		7.08235	10.9331
7.28795	8.801		7.28795	5.27821		7.28795	11.1456		7.28795	12.8127
7.30599	9.14708		7.30599	4.28857		7.30599	12.5408		7.30599	13.1508
7.68974	9.05588		7.68974	6.26457		7.68974	11.4669		7.68974	13.5276
7.27711	8.81674		7.27711	6.41712		7.27711	12.0645		7.27711	14.0114
Fig. 3c
STING expression			CCL5 expression			IFIT1 expression			OAS1 expression
NEC	TEC		NEC	TEC		NEC	TEC		NEC	TEC
9.14907	9.58727		14.1721	11.7411		12.246	11.604		12.4177	11.8822
8.72331	8.4804		13.2178	11.8013		13.4761	11.5623		11.7622	10.91
9.08145	7.42665		13.2678	10.7751		12.3027	10.1025		11.3278	9.11233
8.89898	8.91281		14.7059	14.9739		11.6297	10.0989		10.6392	10.3726
9.4016	7.96717		15.2113	15.2412		13.5032	10.6703		13.0119	10.8809
9.21698	8.96636		14.2856	14.7432		13.3884	11.2668		12.8802	11.4002
9.42595	8.95382		14.666	13.5135		12.8861	12.0769		11.4515	11.0796
9.13485	9.59003		14.7428	14.9704		12.5205	8.9349		12.0989	10.3975
9.32852	9.21187		13.518	11.8862		11.8347	9.98509		10.8843	10.178
8.68314	8.3578		13.8802	12.2723		13.9664	11.3933		12.0878	11.036
9.38769	8.801		14.7196	13.5627		11.4392	11.1456		10.4066	10.5346
9.40425	7.95659		14.9111	9.99675		8.86415	9.45609		10.5249	11.1466
8.89457	9.14708		14.1757	10.4291		11.8689	12.5408		10.6501	10.5283
8.9383	8.18768		14.5173	10.1789		11.3481	10.4279		11.2717	10.491
9.46583	9.05588		13.6034	10.4171		12.4328	11.4669		11.1953	9.71049
8.66056	8.81674		15.0808	13.3301		11.2181	12.0645		10.3209	10.2327
Fig. 3d
Intracellular cGAMP			Extracellular cGAMP
Ctrl	Cgas		Ctrl	Cgas
104.771	1354.42		166.418	8278.76
106.223	1311.15		168.725	8014.27
119.798	2251.95		223.831	8526.25
125.305	2295.32		234.122	8690.48
Fig. 3e
Ctrl	Cgas
12.5	60.5
18.5	55.7
20.5	48.6
8.9	45.8
Fig. 3f
Fig. 3g
	Hepa1-6-Ctrl-CM			Hepa1-6-Cgas-CM
Ifnβ	1.02811	0.913831	0.913831	1.89868	1.83401	2.03496
Ccl5	1.00696	1.02101	1.02101	2.12138	2.10672	2.27363
Cxcl10	1.02574	1.05458	1.05458	2.04439	2.4312	2.28416

## Sheet: Fig 4
Fig. 4a
Ctrl	Cgas
90	59
97	65
108	54
80	47
131	68
Fig. 4b
Ctrl	cGAMP
7987	8610
7894	9241
7971	9003
Fig. 4c
Ctrl	Cgas
7870	10417
8098	10244
8165.2	9301.8
Fig. 4d
Fig. 4e
WT	Sting-/-
3387	3900
3274	4008
3769	3086
Fig. 4f
Ctrl	cGAMP
459	690
477	742
503	757
Fig. 4g
Ctrl	Cgas
431	576
462	567
449	589
Fig. 4h
	Ctrl			cGAMP
Icam	1.01866	1.00463	0.97716	2.60569	2.75426	2.81214
Vcam	1.1019	0.972655	0.933033	1.82134	1.44894	1.41912
Sele	0.773782	1.54757	0.835088	2.40327	3.06312	2.68514
Sell	1.13813	0.905425	0.97041	2.14602	3.16382	2.07292
Fig. 4i
	Hepa1-6-Ctrl-CM			Hepa1-6-Cgas-CM
Icam	0.948246	1.04488	1.00928	2.01857	2.16345	1.93634
Vcam	0.943874	1.01162	1.04729	1.87471	1.65481	1.73708
Sele	0.97041	0.97716	1.05458	3.59668	3.6978	3.88164
Sell	0.920188	0.986233	1.1019	2.86791	2.41162	2.71321
Fig. 4j
	sgCtrl			sgSting
Icam	0.933033	1	1.07177	0.397768	0.346277	0.432269
Vcam	1.13288	0.907519	0.972655	0.466516	0.48971	0.426317
Sele	0.897095	1.03049	1.08173	0.424352	0.515246	0.484085
Sell	1	1.08674	0.920188	0.687771	0.692555	0.752623

## Sheet: Fig 5
Fig. 5a
	cGAS	STING	CDH5	ANGPT1	PDGFRB	COL4A	TEK	ICAM	VCAM	SELE	SELL	CCL5	CXCL10	IFNB
SLC19A1	-0.07372	-0.187	-0.1167	-0.07464	0.03232	-0.1258	-0.1808	-0.1501	-0.1228	-0.08477	-0.1885	-0.1794	-0.1142	-0.08855
SLC46A2	0.1509	0.1912	0.1433	0.06613	0.2356	0.1546	0.1838	-0.0009664	0.2761	-0.1053	0.08013	0.04591	-0.01889	0.004728
LRRC8A	0.1909	0.1412	0.3062	0.1514	0.2301	0.2776	0.2459	0.04012	0.124	-0.04786	-0.05144	-0.1396	-0.04475	-0.03546
LRRC8B	0.4546	0.3262	0.03464	0.2486	0.241	0.367	0.1058	0.3738	0.1768	-0.02324	0.122	0.1574	0.02114	0.2022
LRRC8C	0.5151	0.6905	0.5876	0.4797	0.4712	0.6531	0.5609	0.2088	0.3447	0.2852	0.559	0.4415	0.2196	0.165
LRRC8D	0.03116	-0.1733	0.05135	0.1057	-0.155	-0.1316	-0.001734	-0.1097	0.009471	0.1178	-0.01812	-0.1642	0.2052	-0.0335
LRRC8E	0.1025	0.09172	0.01697	0.02455	0.1124	0.1622	0.06875	0.1452	0.07364	-0.1307	-0.09748	-0.00987	-0.01213	0.02555
Fig. 5b
	TIMER	MCP-counter
SLC19A1	-0.062	0.026
SLC46A2	0.079	0.167
LRRC8A	0.178	0.017
LRRC8B	0.117	0.149
LRRC8C	0.43	0.302
LRRC8D	0.167	0.055
LRRC8E	0.065	0.071
Fig. 5d
Fig. 5e
Intracellular cGAMP			Extracellular cGAMP
siCtrl	siLrrc8c		siCtrl	siLrrc8c
2757.84	1940.37		15292.3	8487.67
2762.33	3495.68		15317.2	8512.68
3034.76	2862.92		15390.2	9913.51
2991.02	2769.59		15168.4	9590.34
Fig. 5f
Fig. 5g
	Hepa1-6-Cgas-siCtrl-CM			Hepa1-6-Cgas-siLrrc8c-CM
Ifnβ	1.07425	1.01631	0.915945	0.556068	0.480742	0.424352
Ccl5	1.02574	1.01866	0.95705	0.838956	0.788218	0.7457
Cxcl10	0.935191	0.968171	1.10445	0.638754	0.608502	0.595979
Fig. 5h
Fig. 5i
	siCtrl			siLrrc8c
Ifnβ	0.858565	1.02811	1.13288	0.560583	0.523042	0.49827
Ccl5	0.959264	0.920188	1.13288	0.630689	0.622006	0.556711
Cxcl10	1.08674	1.05702	0.870551	0.596668	0.604997	0.501736
Fig. 5j
Fig. 5k
	siCtrl			siLrrc8c
Ifnβ	0.922316	0.890899	1.217	0.450105	0.414181	0.527899
Ccl5	0.95705	0.950439	1.09936	0.58304	0.579013	0.655954
Cxcl10	1.07674	1.07674	0.862542	0.780065	0.642455	0.764012
Fig. 5l
	Hepa1-6-Cgas-siCtrl-CM			Hepa1-6-Cgas-siLrrc8c-CM
Icam	0.95705	0.990801	1.05458	0.285521	0.26456	0.330258
Vcam	1.02811	1.03527	0.939523	0.694959	0.787308	0.699793
Sele	0.986233	0.959264	1.05702	0.237336	0.333325	0.390935
Sell	0.990801	1.08423	0.93088	0.275795	0.321227	0.255548
Fig. 5m
	siCtrl			siLrrc8c
Icam	0.913831	1	1.09429	0.479632	0.473029	0.447513
Vcam	1.01631	1.03766	0.948246	0.679871	0.579682	0.634342
Sele	0.939523	0.939523	1.13288	0.34151	0.493116	0.397768
Sell	0.972655	0.972655	1.05702	0.570382	0.479632	0.450625
Fig. 5n
	siCtrl			siLrrc8c
Icam	1.00928	0.866537	1.1434	0.56188	0.56188	0.593917
Vcam	1.03288	1.03288	0.937354	0.780065	0.780065	0.698178
Sele	1.03288	0.997692	0.97041	0.217889	0.259115	0.199114
Sell	0.959264	0.972655	1.07177	0.377618	0.261521	0.252613

## Sheet: Fig 6
Fig. 6a
	Methylation	Expression
BLCA	0.0461045	8.97158
BRCA	0.0458408	8.76121
CESC	0.0446085	10.3145
COAD	0.0637714	8.2963
ESCA	0.0475351	10.6208
GBM	0.353804	7.73722
HNSC	0.029916	10.208
KIRC	0.0507317	8.36833
KIRP	0.0703306	7.01711
LIHC	0.425922	5.81499
LUAD	0.0678796	9.08473
LUSC	0.0469358	9.44045
PAAD	0.0762484	8.78548
PRAD	0.131054	7.68947
READ	0.0915505	7.73972
SKCM	0.0555559	7.96946
STAD	0.0486073	9.89562
THCA	0.0687792	8.02573
Fig. 6b
cGAS methylation	-0.3808	-0.3094	-0.0353	-0.4215	-0.4101	-0.0373	-0.387	-0.1948	0.1573	0.0862	0.0606	-0.3506	-0.241	-0.1129	0.1257	-0.1041	-0.0888	-0.3839	-0.0716	-0.0363	-0.1263	-0.0856	0.0864	-0.0169	-0.4167	-0.2695	-0.0797	-0.367	-0.1209	-0.1766	-0.1622	0.0386	-0.0303	-0.0466	0.0277	0.1208	-0.1124	-0.1481	0.0627	-0.4251	-0.1642	-0.4269	0.1295	0.2307	-0.3948	0.0422	0.1383	0.0659	-0.0647
cGAS expression	5.7663	5.0459	4.4931	4.5038	4.936	4.4389	5.9163	4.8236	2.5306	2.8592	0	5.1833	3.2757	3.9447	3.4578	4.3359	5.3783	5.1674	3.1657	3.5784	4.6372	3.5499	3.0968	3.211	6.3285	4.7546	3.3518	5.7789	4.2097	5.6931	6.9864	4.5021	3.9265	3.1648	4.4084	1.9215	6.3395	4.4089	3.1127	5.1146	4.7188	5.5558	3.9321	1.9985	4.0249	5.6051	0.8711	2.6111	3.6293
Fig. 6c
TCGA			ICGC			TCGA			ICGC
TET1	TET2	TET3	TET1	TET2	TET3	DNMT1	DNMT3A	DNMT3B	DNMT1	DNMT3A	DNMT3B
0.2565	0.4204	0.3681	0.17	0.4122	0.2105	0.5679	0.1203	0.2431	0.4819	0.198	0.07894
Fig. 6d
	Ctrl			Tet1			Tet2			Tet3
Cgas	1.08173	1.05215	0.878633	7.20168	6.58112	6.09799	20.6538	20.9421	16.5451	5.34553	4.98756	4.58949
Tet1	1.02574	1.18646	0.82169	2290.85	2212.81	1532.49	1.52802	1.61515	1.33022	0.595291	0.780065	1.00812
Tet2	1.01162	1.0693	0.92445	0.973779	0.89606	0.883723	333.529	313.358	294.407	0.934111	0.953739	1.36762
Tet3	1.03288	1.04729	0.92445	0.902292	0.908568	0.973779	0.973779	1.0293	0.801996	185.037	175.055	167.924
Fig. 6e
Fig. 6f
Intracellular cGAMP					Extracellular cGAMP
Ctrl	Tet1	Tet2	Tet3		Ctrl	Tet1	Tet2	Tet3
110.813	121.463	160.286	95.5845		40.8281	30.8047	49.1346	29.2179
102.177	136.148	178.42	100.095		36.4209	34.529	51.7957	30.5966
91.1475	123.364	139.198	129.975		38.8436	33.6583	60.8164	20.9217
97.032	114.595	131.8	132.245		43.439	31.2658	57.5844	21.2872
Fig. 6g
	TET2Low	TET2High
STAT1	0.3827	0.4118
STAT2	-0.01704	0.1747
STAT3	0.3688	0.3351
STAT4	0.2347	0.4422
STAT5A	0.1651	0.5571
STAT5B	-0.1444	-0.00173
STAT6	-0.2667	0.00338
Fig. 6h
	siCtrl			siStat5a
Stat5a	1.01396	0.920188	1.07177	0.570382	0.503478	0.486327
Cgas	1.07177	1	0.933033	0.403321	0.403321	0.376312
Fig. 6i
	siCtrl			siStat1
Stat1	0.997692	0.943874	1.06191	0.612027	0.587095	0.555426
Cgas	0.972655	1.13288	0.907519	1.11342	1.11342	1.06069
Fig. 6j
	siCtrl			siStat5a
IL-2 (-)	0.993092	0.933033	1.07923	0.570382	0.590496	0.532185
IL-2 (+)	1.75321	1.71713	1.89211	0.399149	0.461691	0.369847
Fig. 6k
	IL-2 (-)			IL-2 (+)
shCtrl	0.993092	1.05702	0.952638	5.79577	5.63728	5.11594
shTet2	1.52098	1.92519	1.41912	1.37554	1.25701	1.20581
Fig. 6l
IL-2:	-	-	+	+
Tet2:	-	+	-	+
	1.04608	2.27363	1.72309	4.12673
	0.955945	2.35381	1.92519	3.95863
	1.13682	2.31338	1.77154	3.12748
	1.53156	2.73208	1.87254	3.71922
Fig. 6m
Fig. 6n
IL-2	Flag-Tet2	IgG			Flag
-	-	1.03087	0.67542	0.808801	1.00268	0.891222	0.786684
-	+	1.57337	0.511872	0.67542	1.93704	1.9915	2.55594
+	-	0.188659	1.44779	0.929068	0.891222	0.922651	0.891222
+	+	0.961832	1.05253	0.975258	3.01855	3.30318	3.76815
Fig. 6o
IL-2:	-	-	+	+
Tet2:	-	+	-	+
	0.8877	0.8489	0.8358	0.8103
	0.8638	0.8236	0.8122	0.7765
	1	1	1	1
	1	1	1	1
	0.9854	0.9751	0.9848	0.9685
	0.8601	0.8512	0.8253	0.81
	0.9205	0.8995	0.8769	0.872
	0.8878	0.8365	0.8123	0.802
	0.8861	0.8318	0.8158	0.8034
	0.8326	0.7885	0.7808	0.7835
	0.9383	0.92	0.9107	0.8875
	0.7359	0.7091	0.7179	0.6871
[truncated: 322 more columns]

## Sheet: Fig 7
Fig. 7a
Ctrl	VC
0.907519	2.39496
0.97942	2.62079
1.12506	3.13834
Fig. 7b
Fig. 7c
Fig. 7e
	Ctrl			VC
NAC (-)	1.04006	1.01866	0.943874	2.77342	2.25272	2.56982
NAC (+)	1.21982	1.18646	1.14605	2.30005	2.00231	1.90748
Fig. 7f
	Ctrl			VC
shCtrl	0.89296	1.02574	1.09177	2.76383	2.59668	3.13109
shTet2	1.11858	1.4257	1.28491	1.13027	1.55473	1.4811
Fig. 7g
	Ctrl			VC
TFMB-2-HG (-)	0.97942	1.1487	0.888843	2.86791	2.67585	2.18859
TFMB-2-HG (+)	1.40444	1.23971	1.52626	1.30134	1.22264	0.972655
Fig. 7h
Intracellular cGAMP			Extracellular cGAMP
Ctrl	VC		Ctrl	VC
17.406	36.5402		14.9873	32.0724
16.4988	34.5325		14.2062	30.5697
18.534	31.3351		16.8795	41.4586
17.7881	30.3969		16.2002	39.9596
Fig. 7i
Ctrl	0.68945	0.6372	0.73535	0.84945	0.6794	0.4934	0.5416	0.5064	0.56885	0.5565	0.5621	0.5938
VC	0.56955	0.5143	0.6564	0.78495	0.5915	0.4228	0.46045	0.44165	0.4805	0.45435	0.46475	0.5178
Fig. 7j
Ctrl	VC
12.4	40.5
8.9	38.7
18.3	23.2
10.5	28.6
Fig. 7k
	Hepa1-6-sgCtrl-CM						Hepa1-6-sgCgas-CM
	Ctrl			VC			Ctrl			VC
Ifnβ	1.06437	0.972655	0.965936	1.64148	1.95206	1.87254	1.15269	0.929805	0.942785	0.45219	0.377618	0.427798
Ccl5	1.04006	1.03288	0.93088	1.74311	1.67211	1.90748	0.987373	0.88987	0.927659	0.722799	0.74312	0.871557
Cxcl10	1.00696	1.02101	0.972655	3.35195	3.59253	2.97935	1.29684	1.32409	1.26138	0.739694	0.72951	0.694959
Fig. 7l
	Hepa1-6-shCtrl-CM						Hepa1-6-shTet2-CM
	Ctrl			VC			Ctrl			VC
Ifnβ	1.07177	1.02101	0.913831	3.04196	2.91804	2.81864	1.24833	1.31951	1.42405	1.31039	1.24833	1.1487
Ccl5	1.06437	1.01396	0.926588	1.64148	1.7593	1.47939	1.29235	1.17284	1.16473	1.18921	1.02101	0.972655
Cxcl10	1.02811	0.972655	1	1.88557	1.89868	2.03496	1.13288	0.806642	0.993092	1.28343	1.32869	1.24833
Fig. 7m
Ctrl	VC
8492	9405
8625	9477
8851	10024
Fig. 7n
Ctrl	VC
3973	3792
3704	3759
3938	3603
Fig. 7o
Ctrl	VC
3954	3612
4035	3584
4161	3787
Fig. 7p
Ctrl	VC
555	717
555	812
680	950
Fig. 7q
	Hepa1-6-sgCtrl-CM						Hepa1-6-sgCgas-CM
	Ctrl			VC			Ctrl			VC
VE-Cad	0.993092	0.90125	1.11729	1.83401	1.72309	1.6077	0.463294	0.732043	0.590496	0.436786	0.331022	0.372419
Fig. 7r
	Hepa1-6-shCtrl-CM						Hepa1-6-shTet2-CM
	Ctrl			VC			Ctrl			VC
VE-Cad	1	1.07177	0.933033	2.23457	2.34567	2.51403	1.41912	1.15269	1.09051	0.820742	1.24401	1.10573
Fig. 7s
	Hepa1-6-sgCtrl-CM						Hepa1-6-sgCgas-CM
	Ctrl			VC			Ctrl			VC
Icam	1.04729	0.95705	0.997692	2.15347	1.70133	2.4909	0.473576	0.612027	0.571041	0.674395	0.62057	0.571041
Vcam	0.981686	1.12766	0.903335	1.85746	1.68568	1.68568	0.502896	0.610614	0.691755	0.701412	0.546515	0.535268
Sele	0.918064	0.918064	1.18646	6.00709	6.39377	6.71165	0.571041	0.655954	0.612027	0.665111	1.00116	0.603601
Sell	0.97716	0.97716	1.04729	2.92141	3.57184	3.59668	1.49658	1.38671	1.52802	1.30285	1.86822	1.73107
Fig. 7t
	Hepa1-6-shCtrl-CM						Hepa1-6-shTet2-CM
	Ctrl			VC			Ctrl			VC
Icam	1.15135	1.00231	0.866537	2.42559	2.26315	2.06814	0.922316	1.05946	0.961483	1.15535	1.04126	1.25556
Vcam	1.11987	0.935191	0.954842	1.88993	1.75119	2.02558	1.03049	1.08173	1.15936	1.09303	1.17148	1.04851
Sele	0.97942	0.97942	1.04247	2.48802	2.85799	3.06312	0.835088	0.835088	0.959264	1.11729	0.946058	0.702222
Sell	1.02101	1.07177	0.913831	1.96564	2.27363	1.89868	0.586417	0.716978	0.628507	0.29937	0.312083	0.41466

## Sheet: Fig 8
Fig. 8b
			Endo STINGhigh	Endo STINGlow
cGAS-low	LRRC8C	Low	42	58
		High	62	38
cGAS-high	LRRC8C	Low	25	75
		High	80	20
Fig. 8c
cGAS-low	LRRC8C	Low	17	18	20	23	57	19	26	12	37	30	16	48	29	18	52	28	18	67	16	71	19	30	25	69	38	24
		High	55	18	45	52	74	53	51	21	46	50	39	51	25	26	71	51	45	24	71	26	46	35	35	50	71	22
cGAS-high	LRRC8C	Low	21	23	25	75	18	25	25	20	72	38	25	26
		High	59	55	45	39	29	69	87	71	25	81	39	73	25	60	56	61	29	81	72	85	33	41	68	85
Fig. 8d
			No	Yes
cGAS-low	LRRC8C	Low	38	62
		High	50	50
cGAS-high	LRRC8C	Low	50	50
		High	67	33
Fig. 8e
	1	2	3	4	5	6	7	8	9	10	11
cGAS	1.88911	0.424662	0.179457	-0.12432	-0.3407	-0.71272	-0.72948	-0.88213	-0.88951	-1.1794	-1.7184
	1	2	3	4	5	6	7	8	9	10	11
LRRC8C	0.751317	0.381016	-0.02811	-0.15692	-0.16958	-0.43622	-0.43782	-0.57324	-0.77753	-1.73626	-2.13037
Fig. 8g
			GLUT1Low	GLUT1High
cGAS-low	LRRC8C	Low	57.7	42.3
		High	65.4	34.6
cGAS-high	LRRC8C	Low	50	50
		High	79.1	20.9
Fig. 8h
cGAS-low	LRRC8C	Low	12	16	13	10	12	25	19	2	20	4	10	16	11	5	2	5	3	5	4	6	5	6	12	12	8	2
		High	21	6	6	9	33	4	24	12	13	33	10	3	20	23	16	18	6	32	22	5	32	4	33	6	10	5
cGAS-high	LRRC8C	Low	12	22	23	10	24	6	20	21	28	3	5	11
		High	28	12	23	35	32	22	2	6	25	48	30	21	29	43	23	25	5	30	23	11	24	26	42	20
Fig. 8j
		cGAShigh	cGASlow
TET2	Low	25	75
	High	65	35
p-STAT5A	Low	30	70
	High	63	37
Fig. 8k
	CDH5	ANGPT1	PDGFRB	COL4A	TEK	ICAM	VCAM	SELE	SELL	CCL5	CXCL10	IFNB
TET2	0.43	0.2879	0.3367	0.3571	0.3806	0.03867	0.2652	0.2312	0.3701	0.2793	0.2366	0.1366
STAT5A	0.05579	0.09814	0.1431	0.1293	0.1634	0.3398	0.3134	0.1306	0.444	0.5944	0.2635	0.5054
cGAS	0.3084	0.3106	0.3437	0.4522	0.3261	0.3402	0.3473	0.1035	0.375	0.2461	0.2022	0.2504
Fig. 8l
	TIMER	MCP-counter	quanTIseq
TET2	0.257	0.161	0.213
STAT5A	0.38	0.393	0.422
cGAS	0.286	0.232	0.292

## Sheet: Fig 9
Fig. 9a
		Ctrl					VC					Ctrl					Sora
CD31+ vessel area (%)	15.2	13.1	12.5	10.7	13.9	12.6	9.2	6.5	7.4	7.9	22.5	17.8	33.6	28.4	19.6	10.8	15.6	18.7	8.7	22.4
Pericyte coverage (%)	25	10.2	8.5	18.8	15.3	33.3	28.4	20.4	30.6	40.6	15.3	17.8	22.4	19.6	10.7	9.7	6.5	17.3	18.3	16.1
GLUT1 score	2	3	2	1	2	0	1	1	0	1	2	1	1	1	2	3	3	2	2	3
CD8+ cells/HPF	15	10	8	6	14	25	31	17	20	38	25	33	16	20	38	11	9	17	22	6
Fig. 9b
Days	Ctrl					αPD-L1					VC					VC+αPD-L1
7	167.388	165.743	174.632	139.591	128.129	139.077	154.491	136.62	176.563	148.586	134.057	133.276	146.154	142.74	162.732	192.703	160.16	165.128	150.701	129.109
10	384.873	329.168	408.133	376.481	390.826	365.721	328.787	352.574	366.486	336.67	377.907	399.68	334.324	405.977	366.351	280.772	406.864	321.221	333.656	320.683
13	636.2	588.39	527.493	456.235	449.301	283.374	338.581	388.341	262.922	290.174	230.888	348.984	440.394	363.805	466.293	224.413	271.472	201.119	251.207	315.533
16	865.624	801.257	687.866	1064.21	470.24	247.02	239.95	306.701	281.657	233.995	487.547	226.767	620.421	412.125	573.114	115.332	97.5344	102.11	111.102	99.3641
Fig. 9c
Ctrl	αPD-L1	VC	VC+αPD-L1
1.13	0.4	0.56	0.14
0.81	0.35	0.42	0.1
0.72	0.39	0.3	0.15
0.68	0.32	0.32	0.08
0.59	0.2	0.28	0.06
Fig. 9d
Days	Ctrl					αPD-L1					Sora					Sora+αPD-L1
8	158.997	155.524	235.196	148.301	221.071	196.618	210.113	276.48	216.091	218.918	152.671	288.542	202.397	147.237	199.475	200.396	186.986	205.242	162.593	179.188
12	453.945	492.705	423.704	341.301	527.124	335.454	300.844	321.575	480.605	622	341.815	356.049	423.808	367.096	363.584	476.982	336.627	195.829	499.388	296.612
16	438.801	538.875	505.929	474.257	422.43	463.107	340.496	202.131	274.366	424.007	451.149	417.054	400.421	343.174	451.223	180.709	360.117	164.729	451.957	418.02
20	647.149	461.851	444.404	498.652	604.152	313.265	330.464	380.703	429.882	339.683	464.418	337.882	440.323	461.336	406.57	374.95	348.48	470.677	300.787	363.144
Fig. 9e
Ctrl	αPD-L1	Sora	Sora+αPD-L1
0.95	0.72	0.69	0.76
1.18	0.8	0.8	0.44
1.1	0.73	0.81	0.7
1.5	0.62	0.95	0.37
1.08	0.46	1	0.93
Fig. 9h
	Ctrl			αPD-L1			VC			VC+αPD-L1
Pre-treatment	8.95	14.66	14.82	10.97	15.48	9.43	8.4	14.69	14.05	11.14	12.99	9.51
Post-treatment	31.51	21.03	27.08	15.54	11.53	10.32	21.02	13.04	13.96	3	4.5	8.59
Fig. 9j
Days	Ctrl					VC					VC+αPD-L1					VC+IL-2					VC+αPD-L1+IL-2
7	117	98.3125	83.75	119.164	90.75	138.384	137.312	98.3125	71.25	86.24	159.359	137.312	109.33	71.424	97.556	150.282	137.312	113.49	99.238	87.725	137.312	137.312	108	83.1875	80.19
12	515	379.456	348.48	325.125	231.04	343.188	402.178	356.224	247.5	231.231	309.304	276.822	340.736	306.936	306.936	428.688	364.5	303.116	262.122	162.662	262.4	230.625	198.45	237.276	210.938
16	1054.69	921.6	760.438	578.812	451.25	686.816	689.062	575	428.688	428.688	622.261	473.812	431.664	359.527	332.35	498.677	379.456	290.521	307.2	288	288	203.35	307.062	207.36	196
21	1491.08	1407.67	1130.5	946.832	984.375	1037.88	879.462	834.272	610	639.45	813.337	603.432	529.92	460.275	460.275	713.9	514.553	415.853	363.312	291.2	267.696	280.845	258.57	210.938	191.1
Fig. 9k
Ctrl	VC	VC+αPD-L1	VC+IL-2	VC+αPD-L1+IL-2
1.41	0.8	0.52	0.35	0.1
1.43	0.77	0.43	0.31	0.09
1	0.81	0.4	0.3	0.05
1.3	0.7	0.46	0.25	0.04
1.1	0.45	0.35	0.23	0.1
Fig. 9n
	Ctrl			VC			VC+αPD-L1			VC+IL-2			VC+αPD-L1+IL-2
Pre-treatment	5.98	3.61	7.8	5.68	5.61	4.45	3.19	4.61	6.42	2.33	5.8	7.03	4.98	4.38	6.05
Post-treatment	66	44	14.2	6.26	9.4	5.82	4.11	4.39	4.11	3	2.98	2.05	1	0.8	1.03

## Sheet: Fig 10
Fig. 10b
	shCtrl
Days	Ctrl					αPD-L1					VC					VC+αPD-L1
7	139.425	87.725	87.725	75.712	38.4	111.6	108	97.556	83.1875	71.656	87.5	108	108	76.25	68.75	122.4	100.92	75	83.1875	44
12	464.788	402.04	313.45	274.604	203.456	437.4	368.475	270.738	320.339	222.95	405	388.129	294.4	273.78	325.125	220.5	238.05	369.8	205.768	133.1
16	715.008	595.35	512.488	542.626	437.536	489.804	477.144	316.8	395.686	305.809	550	473.812	509.012	364.5	288	329.6	286.875	298.424	327.652	148.225
21	938.975	1031.25	1048.58	984.375	751.581	618.192	525	494.606	405	396.9	678.976	713.9	696.136	733.824	565	314.928	325.125	261.612	307.062	163.84
	shTet2
Days	Ctrl					αPD-L1					VC					VC+αPD-L1
7	126	113.715	143.748	108	94.08	143.748	137.312	117	119.164	108	171.5	112.694	141.57	108	52.92	161.84	109.33	93.775	75	78.416
12	413.1	394.944	470.596	384.75	364.5	500	396.05	329.252	307.062	256	665.5	509.012	391.072	279.864	262.4	518.938	489.804	456.337	384.75	196
16	972	900	756.25	671.55	460.8	550	550	541.5	498.677	470.596	726	726	575	533.022	405	610	624.24	550	441.8	307.062
21	1371.17	1163.26	1054.69	957.6	665.5	689.062	663.062	864	617.98	388.8	1031.25	1048.58	870.25	738.1	639.45	888.096	805.752	799.254	546.21	500
	shStat5a
Days	Ctrl					αPD-L1					VC					VC+αPD-L1
7	117	98.3125	111.6	115.2	69.12	126	122.4	109.33	102.689	97.556	87.5	105.875	91.2925	117	108	126	115.2	125.023	108	102.689
12	473.812	485.149	425.25	302.58	258.57	405	384.75	253.125	288	233.438	500	376.65	376.65	317.52	253.125	550	451.25	410.827	288	279.864
16	1114.76	995.588	786.5	590	518.616	713.9	601.072	417.15	388.8	330.672	600	486	665.5	361.25	402.178	900	665.5	503.382	352	387.2
21	1306.8	1461.89	1060.94	885.062	826.562	826.562	721.28	550	509.012	405	806.725	774.4	756.25	601.126	595.508	1021.21	821.516	565	531.609	405
Fig. 10d
shCtrl				shTet2				shStat5a
Ctrl	αPD-L1	VC	VC+αPD-L1	Ctrl	αPD-L1	VC	VC+αPD-L1	Ctrl	αPD-L1	VC	VC+αPD-L1
1.1	0.5	0.7	0.18	1.1	0.61	1.04	0.8	1.28	0.75	0.86	0.82
1.09	0.47	0.65	0.15	1.08	0.6	0.98	0.7	1.2	0.71	0.78	0.8
0.9	0.4	0.6	0.13	1.05	0.58	1.01	0.65	1.1	0.65	0.7	0.68
0.88	0.38	0.45	0.15	1.04	0.56	0.8	0.66	1.02	0.6	0.65	0.56
0.75	0.36	0.78	0.1	0.8	0.48	0.73	0.55	0.85	0.55	0.6	0.5
Fig. 10e
	shTet2										shStat5a
	Ctrl					VC					Ctrl					VC
CD31+ vessel area (%)	10.2	12.5	18.2	13.4	9.5	12.5	14.2	15.8	16.8	16.2	12.3	15.6	17.8	20.1	16.8	18.2	20.2	23	11.5	14.8
Pericyte coverage (%)	12.6	18.3	13.2	22.6	11.8	9.5	15.3	25.6	27.8	21.2	22.5	12.3	15.6	11.2	27.8	24.4	33.2	22.2	25.5	17.8
GLUT1 score	2	2	3	2	1	2	2	1	2	1	2	3	2	2	1	1	1	3	3	1
CD8+ cells/HPF	31	36	41	28	31	33	34	21	25	19	21	17	18	30	31	26	21	18	35	31
Fig. 10g
	cGAS KO
Days	Ctrl					αPD-L1					VC					VC+αPD-L1
7	100.545	126.799	128.781	160.005	116.12	111.766	113.433	142.628	137.645	133.921	135.808	123.296	131.382	126.97	122.356	124.625	101.833	135.574	124.402	124.567
10	174.067	199.876	197.915	219.396	195.369	217.642	224.459	228.828	171.002	220.345	212.22	179.124	192.827	231.445	191.625	195.256	182.38	155.975	223.483	205.756
13	257.191	188.633	210.206	360.846	202.037	206.987	185.576	176.935	206.499	170.235	202.87	187.046	164.587	191.829	209.437	191.773	172.831	195.308	196.639	165.625
16	440.741	384.102	307.024	252.262	261.363	201.57	194.286	172.681	183.225	221.924	277.864	214.279	246.943	196.055	219.212	214.815	147.674	189.09	212.062	189.344
Fig. 10h
cGAS KO
Ctrl	αPD-L1	VC	VC+αPD-L1
0.36	0.17	0.16	0.22
0.3	0.1	0.19	0.14
0.21	0.09	0.12	0.11
0.21	0.08	0.14	0.12
0.22	0.06	0.11	0.06
Fig. 10j
	STING inhibitor
Days	Ctrl					αPD-L1					VC					VC+αPD-L1
7	154.466	144.448	128.11	167.158	145.701	149.61	131.419	126.969	167.866	155.731	168.387	121.334	155.563	127.524	211.315	134.897	132.853	152.554	162.814	166.678
10	251.819	437.555	383.949	391.454	385.256	294.841	328.285	305.827	431.829	268.078	288.288	354.926	259.931	323.544	273.042	261	292.36	391.581	324.652	362.092
13	569.483	529.064	318.611	461.398	469.628	284.227	273.11	231.849	227.5	281.349	239.457	205.984	383.61	344.737	320.361	292.342	362.211	266.634	235.253	169.6
16	642.099	645.267	535.779	444.592	820.41	288.702	375.364	202.884	260.318	271.639	166.829	248.816	370.409	332.788	368.704	240.045	195.44	162.072	511.584	232.161
Fig. 10k
STING inhibitor
Ctrl	αPD-L1	VC	VC+αPD-L1
0.85	0.42	0.6	0.55
0.8	0.3	0.51	0.38
0.83	0.3	0.35	0.37
0.82	0.18	0.25	0.23
0.66	0.2	0.32	0.26
Fig. 10l
	cGAS KO										STING inhibitor
	Ctrl					VC					Ctrl					VC
CD31+ vessel area (%)	17.5	12.5	14.8	18.2	12.6	11.5	15.4	10.8	14.3	10.1	13.3	10.2	11.7	12.8	9.8	6.9	11.4	8.1	12.6	9.5
Pericyte coverage (%)	15.6	20.3	9.8	14.3	25.3	12.8	15.3	32.5	9.8	20.3	8.5	10.8	13.5	12.1	8	16.8	22.5	7.9	11.2	10.8
GLUT1 score	2	3	3	1	2	2	3	3	2	2	3	3	2	2	2	3	3	3	1	1
CD8+ cells/HPF	7	5	8	13	2	11	13	14	6	9	6	3	15	11	5	1	12	5	9	10

[truncated: 14 more sheets: Supplementary Fig 1, Supplementary Fig 2, Supplementary Fig 3, Supplementary Fig 4, Supplementary Fig 5, Supplementary Fig 6, Supplementary Fig 8, Supplementary Fig 9, Supplementary Fig 10, Supplementary Fig 11, Supplementary Fig 12, Supplementary Fig 13, Supplementary Fig 14, Supplementary Fig 15]
